# Supplementary material for: Effects of Incremental Mechanical Load on Readiness Potential Amplitude During Voluntary Movement
Source: NeuroSci. 2026 Jan 26;7(1):16. doi: 10.3390/neurosci7010016 (PMC12921751; doi:10.3390/neurosci7010016)
Supplement: Supplementary file 1 [file neurosci-07-00016-s001.zip]

Archive with 1 entries (1 files):
- neurosci-3984001-supplementary.pdf
